# Supplementary material for: A Novel Ibuprofen Derivative and Its Complexes: Physicochemical Characterization, DFT Modeling, Docking, In Vitro Anti-Inflammatory Studies, and DNA Interaction
Source: Molecules. 2022 Nov 3;27(21):7540. doi: 10.3390/molecules27217540 (PMC9653649; doi:10.3390/molecules27217540)
Supplement: Supplementary file 1 [file molecules-27-07540-s001.zip]

Archive with 1 entries (1 files):
- molecules-1948225-supplementary.pdf
